# Supplementary material for: Molecular Epidemiology of SARS-CoV-2 in Tunisia (North Africa) through Several Successive Waves of COVID-19
Source: Viruses. 2022 Mar 17;14(3):624. doi: 10.3390/v14030624 (PMC8956073; doi:10.3390/v14030624)
Supplement: Supplementary file 1 [file viruses-14-00624-s001.zip]

Archive with 1 entries (1 files):
- viruses-1577281-supplementary.pdf
